# Supplementary material for: The Impact of Genetic Polymorphisms in Glutamate-Cysteine Ligase, a Key Enzyme of Glutathione Biosynthesis, on Ischemic Stroke Risk and Brain Infarct Size
Source: Life (Basel). 2022 Apr 18;12(4):602. doi: 10.3390/life12040602 (PMC9032935; doi:10.3390/life12040602)
Supplement: Supplementary file 1 [file life-12-00602-s001.zip]

Archive with 8 entries (8 files):
- Supplementary table S5.pdf
- Supplementary table S6.pdf
- Supplementary table S7.pdf
- Supplementary table S8.pdf
- Supplementary_table_S1.pdf
- Supplementary_table_S2.pdf
- Supplementary_table_S3.pdf
- Supplementary_table_S4.pdf
